# Supplementary material for: Pet Ownership in Aotearoa New Zealand: A National Survey of Cat and Dog Owner Practices
Source: Animals (Basel). 2023 Feb 11;13(4):631. doi: 10.3390/ani13040631 (PMC9951667; doi:10.3390/ani13040631)
Supplement: Supplementary file 1 [file animals-13-00631-s001.zip]

Archive with 1 entries (1 files):
- animals-2128438-supplementary.pdf
